# Supplementary material for: Whole Genome Sequencing for Studying Bacillus anthracis from an Outbreak in the Abruzzo Region of Italy
Source: Microorganisms. 2020 Jan 8;8(1):87. doi: 10.3390/microorganisms8010087 (PMC7022239; doi:10.3390/microorganisms8010087)
Supplement: Supplementary file 1 [file microorganisms-08-00087-s001.zip]

Archive with 3 entries (2 files):
- Supplement materials/
- Supplement materials/Table S1_Sequencing IDs, epidemiological information and references of all 91 B. anthracis strains used in this study_corrected.pdf
- Supplement materials/Table S2_Plasmids detected in Italian B. anthracis strains_revised.pdf
